# Supplementary material for: RNA profiles in extracellular vesicles from severe sepsis and meningitis patients reveal pathogen-specific immune signatures in meningococcal versus pneumococcal infections
Source: Front Cell Infect Microbiol. 2026 Apr 24;16:1730302. doi: 10.3389/fcimb.2026.1730302 (PMC13153109; doi:10.3389/fcimb.2026.1730302)
Supplement: Supplementary file 1 [file DataSheet1.zip]

Archive with 1 entries (1 files):
- 170426_Supplementary files_proof.pdf
